# Supplementary material for: Attention Bias and Recognition of Sexual Images
Source: Front Psychol. 2020 Nov 2;11:556071. doi: 10.3389/fpsyg.2020.556071 (PMC7667049; doi:10.3389/fpsyg.2020.556071)
Supplement: Supplementary file 1 [file Data_Sheet_1.CSV]

condition	content	code	sexual_rating_n	non-sexual_rating_n	sexual_rating_percentage	database_label	database
Sexual	Erotic Couple	c001	75	1	98,7	4604	IAPS
New	Erotic Couple	c002	51	19	72,9	4607	IAPS
Sexual	Erotic Couple	c003	72	8	90	4608	IAPS
New	Erotic Couple	c004	76	25	75,2	4611	IAPS
New	Erotic Couple	c005	62	20	75,6	4643	IAPS
New	Erotic Couple	c006	28	36	43,8	4645	IAPS
Sexual	Erotic Couple	c007	72	2	97,3	4647	IAPS
Sexual	Erotic Couple	c008	83	3	96,5	4649	IAPS
New	Erotic Couple	c009	66	18	78,6	4650	IAPS
Sexual	Erotic Couple	c010	68	4	94,4	4651	IAPS
Sexual	Erotic Couple	c011	69	0	100	4652	IAPS
New	Erotic Couple	c012	64	21	75,3	4653	IAPS
Sexual	Erotic Couple	c013	60	7	89,6	4656	IAPS
Sexual	Erotic Couple	c014	76	0	100	4658	IAPS
Sexual	Erotic Couple	c015	69	1	98,6	4659	IAPS
Sexual	Erotic Couple	c016	67	5	93,1	4660	IAPS
Sexual	Erotic Couple	c017	77	4	95,1	4664	IAPS
Sexual	Erotic Couple	c018	61	12	83,3	4666	IAPS
Sexual	Erotic Couple	c019	84	1	98,8	4668	IAPS
Sexual	Erotic Couple	c020	65	1	98,5	4669	IAPS
Sexual	Erotic Couple	c021	71	0	100	4670	IAPS
Sexual	Erotic Couple	c022	56	2	96,6	4672	IAPS
Sexual	Erotic Couple	c023	57	6	90,5	4676	IAPS
Sexual	Erotic Couple	c024	83	9	90,2	4677	IAPS
Sexual	Erotic Couple	c025	76	1	98,7	4680	IAPS
Sexual	Erotic Couple	c026	70	3	95,9	4681	IAPS
Sexual	Erotic Couple	c027	66	4	94,3	4683	IAPS
Sexual	Erotic Couple	c028	75	3	96,2	4687	IAPS
New	Erotic Couple	c029	50	34	59,5	4689	IAPS
Sexual	Erotic Couple	c030	81	2	97,6	4690	IAPS
Sexual	Erotic Couple	c031	86	3	96,6	4692	IAPS
Sexual	Erotic Couple	c032	79	2	97,5	4693	IAPS
Sexual	Erotic Couple	c033	77	3	96,3	4694	IAPS
Sexual	Erotic Couple	c034	68	2	97,1	4695	IAPS
Sexual	Erotic Couple	c035	96	4	96	4697	IAPS
Sexual	Erotic Couple	c036	70	4	94,6	4698	IAPS
Sexual	Erotic Couple	c037	86	3	96,6	4800	IAPS
Sexual	Erotic Couple	c038	77	2	97,5	4810	IAPS
New	Opposite-Sex Couple	c039	49	30	62	Opposite-sex_couple_001_v	NAPS
Sexual	Opposite-Sex Couple	c040	61	7	89,7	Opposite-sex_couple_002_h	NAPS
New	Opposite-Sex Couple	c041	48	37	56,5	Opposite-sex_couple_003_v	NAPS
New	Opposite-Sex Couple	c042	15	47	24,2	Opposite-sex_couple_004_v	NAPS
Sexual	Opposite-Sex Couple	c043	74	1	98,7	Opposite-sex_couple_005_h	NAPS
Neutral	Opposite-Sex Couple	c044	6	75	7,4	Opposite-sex_couple_006_h	NAPS
New	Opposite-Sex Couple	c045	41	42	49,4	Opposite-sex_couple_007_h	NAPS
Sexual	Opposite-Sex Couple	c046	74	1	98,7	Opposite-sex_couple_008_h	NAPS
Sexual	Opposite-Sex Couple	c047	76	0	100	Opposite-sex_couple_009_h	NAPS
New	Opposite-Sex Couple	c048	29	48	37,7	Opposite-sex_couple_010_h	NAPS
New	Opposite-Sex Couple	c049	49	28	63,6	Opposite-sex_couple_011_h	NAPS
Sexual	Opposite-Sex Couple	c050	66	4	94,3	Opposite-sex_couple_012_h	NAPS
New	Opposite-Sex Couple	c051	16	59	21,3	Opposite-sex_couple_013_h	NAPS
Sexual	Opposite-Sex Couple	c052	85	5	94,4	Opposite-sex_couple_014_h	NAPS
New	Opposite-Sex Couple	c053	63	17	78,8	Opposite-sex_couple_015_h	NAPS
New	Opposite-Sex Couple	c054	50	25	66,7	Opposite-sex_couple_016_v	NAPS
Sexual	Opposite-Sex Couple	c055	69	16	81,2	Opposite-sex_couple_017_v	NAPS
Sexual	Opposite-Sex Couple	c056	76	4	95	Opposite-sex_couple_018_h	NAPS
Neutral	Opposite-Sex Couple	c057	1	88	1,1	Opposite-sex_couple_019_v	NAPS
New	Opposite-Sex Couple	c058	62	28	68,9	Opposite-sex_couple_020_h	NAPS
Neutral	Opposite-Sex Couple	c059	6	65	8,5	Opposite-sex_couple_021_h	NAPS
New	Opposite-Sex Couple	c060	41	24	63,1	Opposite-sex_couple_022_v	NAPS
Sexual	Opposite-Sex Couple	c061	78	0	100	Opposite-sex_couple_023_h	NAPS
Sexual	Opposite-Sex Couple	c062	69	4	94,5	Opposite-sex_couple_024_h	NAPS
Sexual	Opposite-Sex Couple	c063	75	2	97,4	Opposite-sex_couple_025_h	NAPS
Neutral	Opposite-Sex Couple	c064	10	82	10,9	Opposite-sex_couple_026_h	NAPS
New	Opposite-Sex Couple	c065	18	63	22,2	Opposite-sex_couple_027_h	NAPS
Neutral	Opposite-Sex Couple	c066	13	64	16,9	Opposite-sex_couple_028_h	NAPS
New	Opposite-Sex Couple	c067	49	24	67,1	Opposite-sex_couple_029_h	NAPS
New	Opposite-Sex Couple	c068	29	48	37,7	Opposite-sex_couple_030_v	NAPS
New	Opposite-Sex Couple	c069	24	57	29,6	Opposite-sex_couple_031_h	NAPS
Neutral	Opposite-Sex Couple	c070	13	62	17,3	Opposite-sex_couple_032_h	NAPS
Sexual	Opposite-Sex Couple	c071	66	14	82,5	Opposite-sex_couple_033_v	NAPS
New	Opposite-Sex Couple	c072	28	45	38,4	Opposite-sex_couple_034_h	NAPS
Neutral	Opposite-Sex Couple	c073	13	64	16,9	Opposite-sex_couple_035_h	NAPS
New	Opposite-Sex Couple	c074	35	43	44,9	Opposite-sex_couple_036_h	NAPS
Neutral	Opposite-Sex Couple	c075	8	58	12,1	Opposite-sex_couple_037_h	NAPS
Neutral	Opposite-Sex Couple	c076	13	75	14,8	Opposite-sex_couple_038_h	NAPS
Neutral	Opposite-Sex Couple	c077	13	61	17,6	Opposite-sex_couple_039_h	NAPS
New	Opposite-Sex Couple	c078	24	56	30	Opposite-sex_couple_040_v	NAPS
Neutral	Opposite-Sex Couple	c079	11	53	17,2	Opposite-sex_couple_041_v	NAPS
Neutral	Opposite-Sex Couple	c080	7	70	9,1	Opposite-sex_couple_042_h	NAPS
New	Opposite-Sex Couple	c081	42	44	48,8	Opposite-sex_couple_043_v	NAPS
Neutral	Opposite-Sex Couple	c082	9	72	11,1	Opposite-sex_couple_044_h	NAPS
New	Opposite-Sex Couple	c083	44	29	60,3	Opposite-sex_couple_045_h	NAPS
New	Opposite-Sex Couple	c084	26	56	31,7	Opposite-sex_couple_046_h	NAPS
New	Opposite-Sex Couple	c085	35	40	46,7	Opposite-sex_couple_047_v	NAPS
New	Opposite-Sex Couple	c086	46	24	65,7	Opposite-sex_couple_048_h	NAPS
New	Opposite-Sex Couple	c087	34	37	47,9	Opposite-sex_couple_049_h	NAPS
New	Opposite-Sex Couple	c088	36	46	43,9	Opposite-sex_couple_050_h	NAPS
Neutral	Teens	c089	6	74	7,5	2389	IAPS
Neutral	Couple	c090	1	65	1,5	2390	IAPS
Neutral	Couple Smiling	c091	1	72	1,4	Faces_356_h	NAPS
New	Romance	c092	18	64	22	4597	IAPS
Neutral	Couple	c093	2	72	2,7	4598	IAPS
New	Romance	c094	29	35	45,3	4599	IAPS
Neutral	Romance	c095	13	65	16,7	4600	IAPS
Neutral	Romance	c096	11	57	16,2	4601	IAPS
Neutral	Romance	c097	3	86	3,4	4603	IAPS
Neutral	Couple	c098	4	78	4,9	4605	IAPS
Neutral	Romance	c099	2	76	2,6	4610	IAPS
Neutral	Couple	c100	2	77	2,5	4612	IAPS
Neutral	Romance	c101	3	67	4,3	4616	IAPS
Neutral	Erotic Female	c102	4	63	6	4617	IAPS
Neutral	Romance	c103	10	78	11,4	4619	IAPS
New	Romance	c104	17	54	23,9	4623	IAPS
New	Couple	c105	24	54	30,8	4624	IAPS
New	Couple	c106	16	54	22,9	4625	IAPS
Neutral	Wedding	c107	2	56	3,4	4626	IAPS
Neutral	Wedding	c108	2	79	2,5	4628	IAPS
New	Romance	c109	18	60	23,1	4640	IAPS
Neutral	Romance	c110	4	53	7	4641	IAPS
Neutral	Couple	c111	0	80	0	4700	IAPS
Neutral	Ice Skater	c112	0	73	0	8032	IAPS
Neutral	Ice Skater	c113	1	83	1,2	8033	IAPS
Neutral	Happy Teens	c114	3	76	3,8	8461	IAPS
Neutral	Sad Couple	c115	3	88	3,3	Faces_162_h	NAPS
Neutral	Man And Woman Smiling	c116	1	78	1,3	Faces_242_h	NAPS
Neutral	Woman And Man	c117	0	86	0	Faces_278_h	NAPS
Neutral	Man And Woman	c118	0	76	0	Faces_301_h	NAPS
Neutral	Couple	c119	1	76	1,3	Faces_307_v	NAPS
Neutral	Couple	c120	2	66	2,9	Faces_318_v	NAPS
Neutral	Couple	c121	0	80	0	Faces_327_v	NAPS
Neutral	Couple	c122	0	91	0	Faces_335_h	NAPS
Neutral	Couple Smiling	c123	0	75	0	Faces_346_v	NAPS
Neutral	Woman Smiling	c124	1	71	1,4	Faces_342_h	NAPS
New	Female	f001	25	5	83,3	Female_001_h	NAPS
Sexual	Female	f002	26	1	96,3	Female_002_h	NAPS
Sexual	Female	f003	30	2	93,8	Female_003_v	NAPS
New	Female	f004	22	10	68,8	Female_004_v	NAPS
New	Female	f005	21	8	72,4	Female_005_v	NAPS
New	Female	f006	21	12	63,6	Female_006_v	NAPS
New	Female	f007	13	14	48,1	Female_007_v	NAPS
New	Female	f008	14	14	50	Female_008_v	NAPS
New	Female	f009	27	8	77,1	Female_009_h	NAPS
New	Female	f010	32	12	72,7	Female_010_h	NAPS
New	Female	f011	19	10	65,5	Female_011_h	NAPS
New	Female	f012	25	2	92,6	Female_012_v	NAPS
New	Female	f013	25	11	69,4	Female_013_h	NAPS
New	Female	f014	19	13	59,4	Female_014_v	NAPS
New	Female	f015	20	16	55,6	Female_015_v	NAPS
New	Female	f016	18	22	45	Female_016_h	NAPS
New	Female	f017	23	8	74,2	Female_017_v	NAPS
Sexual	Female	f018	39	3	92,9	Female_018_h	NAPS
New	Female	f019	23	10	69,7	Female_019_h	NAPS
Sexual	Female	f020	21	0	100	Female_020_v	NAPS
New	Female	f021	28	3	90,3	Female_021_h	NAPS
New	Female	f022	29	2	93,5	Female_022_h	NAPS
New	Female	f023	17	11	60,7	Female_023_h	NAPS
New	Female	f024	24	11	68,6	Female_024_v	NAPS
New	Female	f025	17	10	63	Female_025_h	NAPS
New	Artist	f026	5	30	14,3	4000	IAPS
New	Erotic Female	f027	25	4	86,2	4001	IAPS
New	Erotic Female	f028	30	8	78,9	4002	IAPS
New	Erotic Female	f029	28	8	77,8	4003	IAPS
New	Erotic Female	f030	10	26	27,8	4004	IAPS
New	Erotic Female	f031	19	15	55,9	4005	IAPS
New	Erotic Female	f032	13	13	50	4006	IAPS
New	Erotic Female	f033	27	7	79,4	4008	IAPS
New	Erotic Female	f034	24	2	92,3	4085	IAPS
New	Erotic Female	f035	21	7	75	4141	IAPS
New	Erotic Female	f036	37	4	90,2	4142	IAPS
New	Erotic Female	f037	28	5	84,8	4180	IAPS
New	Erotic Female	f038	29	4	87,9	4210	IAPS
New	Erotic Female	f039	10	10	50	4220	IAPS
New	Erotic Female	f040	19	12	61,3	4225	IAPS
Sexual	Erotic Female	f041	24	0	100	4232	IAPS
New	Erotic Female	f042	31	6	83,8	4235	IAPS
New	Erotic Female	f043	18	8	69,2	4240	IAPS
New	Erotic Female	f044	16	12	57,1	4255	IAPS
New	Erotic Female	f045	11	15	42,3	4279	IAPS
Sexual	Erotic Female	f046	32	0	100	4290	IAPS
New	Erotic Female	f047	31	3	91,2	4300	IAPS
New	Erotic Female	f048	13	10	56,5	4302	IAPS
New	Erotic Female	f049	19	5	79,2	4310	IAPS
Sexual	Erotic Female	f050	26	1	96,3	4311	IAPS
New	Erotic Female	f051	24	5	82,8	4320	IAPS
New	Nude Female	f052	16	17	48,5	4750	IAPS
New	AttractiveFem	f053	3	26	10,3	2019	IAPS
New	Woman	f054	3	31	8,8	2025	IAPS
New	Woman	f055	0	28	0	2026	IAPS
New	Woman	f056	1	33	2,9	2030	IAPS
New	Woman	f057	1	29	3,3	2036	IAPS
New	Woman	f058	0	39	0	2037	IAPS
New	NeuWoman	f059	0	36	0	2038	IAPS
New	Woman	f060	1	34	2,9	2039	IAPS
New	NeuWoman	f061	0	25	0	2104	IAPS
New	Bride	f062	0	37	0	2208	IAPS
New	Bride	f063	0	29	0	2209	IAPS
New	Woman	f064	1	29	3,3	2271	IAPS
New	AttractiveFem	f065	1	35	2,8	2300	IAPS
New	Woman	f066	0	32	0	2305	IAPS
New	Woman	f067	0	34	0	2372	IAPS
New	Woman	f068	0	35	0	2374	IAPS
New	AttractiveFem	f069	1	34	2,9	2375,2	IAPS
New	Reading	f070	0	31	0	2377	IAPS
New	Girl	f071	1	32	3	2381	IAPS
New	Woman	f072	0	31	0	2399	IAPS
New	Woman	f073	1	27	3,6	2400	IAPS
New	Woman	f074	1	27	3,6	2506	IAPS
New	Women	f075	0	32	0	2595	IAPS
New	Dance	f076	0	23	0	2606	IAPS
New	Dancer	f077	2	29	6,5	2616	IAPS
New	Woman	f078	0	33	0	2620	IAPS
New	BingeEating	f079	3	27	10	2702	IAPS
New	Woman	f080	1	23	4,2	2830	IAPS
New	Twins	f081	1	32	3	2890	IAPS
New	AttractiveFem	f082	30	12	69,8	4071	IAPS
New	AttractiveFem	f083	11	25	30,6	4150	IAPS
New	AttractiveFem	f084	8	14	36,4	4250	IAPS
New	Diver	f085	0	37	0	8040	IAPS
New	Gymnast	f086	0	26	0	8090	IAPS
New	Athlete	f087	0	27	0	8120	IAPS
New	Hiker	f088	1	30	3,2	8158	IAPS
New	Winner	f089	0	30	0	8330	IAPS
Neutral	Gymnast	f090	0	32	0	8470	IAPS
New	Woman	f091	0	33	0	8620	IAPS
New	Woman	f092	0	31	0	Faces_179_v	NAPS
New	Woman	f093	0	35	0	Faces_184_h	NAPS
New	Woman	f094	0	23	0	Faces_186_h	NAPS
New	Woman	f095	1	34	2,9	Faces_197_v	NAPS
New	Woman	f096	0	22	0	Faces_206_v	NAPS
New	Woman	f097	0	26	0	Faces_215_v	NAPS
New	Woman	f098	0	31	0	Faces_223_v	NAPS
New	Woman Smiling	f099	1	27	3,6	Faces_227_v	NAPS
New	Woman Smiling	f100	0	25	0	Faces_231_v	NAPS
New	Woman	f101	1	25	3,8	Faces_233_v	NAPS
New	Woman Smiling	f102	2	25	7,4	Faces_235_v	NAPS
New	Woman Smiling	f103	0	36	0	Faces_236_h	NAPS
New	Woman Smiling	f104	0	32	0	Faces_237_v	NAPS
New	Woman Smiling	f105	0	34	0	Faces_239_v	NAPS
New	Woman Smiling	f106	0	27	0	Faces_240_h	NAPS
New	Girl	f107	0	35	0	Faces_248_v	NAPS
New	Woman Smiling	f108	1	34	2,9	Faces_253_v	NAPS
New	Woman	f109	0	29	0	Faces_254_h	NAPS
New	Woman Smiling	f110	0	39	0	Faces_263_v	NAPS
Neutral	Hurting Woman	f111	0	36	0	Faces_281_h	NAPS
Neutral	Woman	f112	0	32	0	Faces_288_h	NAPS
Neutral	Woman	f113	0	28	0	Faces_305_h	NAPS
New	Woman	f114	0	31	0	Faces_310_v	NAPS
New	Woman Showering	f115	4	30	11,8	Faces_340_h	NAPS
Neutral	Woman Smiling	f117	0	38	0	Faces_354_v	NAPS
Neutral	Woman Jogging	f118	0	33	0	People_162_h	NAPS
Neutral	Medicalworker	f119	0	36	0	2394	IAPS
New	Male	m001	2	30	6,3	Male_001_v	NAPS
New	Male	m002	9	27	25	Male_002_v	NAPS
New	Male	m003	5	27	15,6	Male_003_v	NAPS
New	Male	m004	7	29	19,4	Male_004_v	NAPS
New	Male	m005	21	22	48,8	Male_005_v	NAPS
New	Male	m006	10	31	24,4	Male_006_v	NAPS
New	Male	m007	22	18	55	Male_007_h	NAPS
Sexual	Male	m008	29	11	72,5	Male_008_v	NAPS
New	Male	m009	9	18	33,3	Male_009_v	NAPS
New	Male	m010	10	23	30,3	Male_010_v	NAPS
New	Male	m011	6	29	17,1	Male_011_v	NAPS
New	Male	m012	11	25	30,6	Male_012_h	NAPS
New	Male	m013	6	12	33,3	Male_013_v	NAPS
Sexual	Male	m014	31	12	72,1	Male_014_v	NAPS
New	Male	m015	8	32	20	Male_015_v	NAPS
New	Male	m016	18	13	58,1	Male_016_v	NAPS
New	Male	m017	5	38	11,6	Male_017_v	NAPS
New	Male	m018	5	25	16,7	Male_018_v	NAPS
New	Male	m019	5	27	15,6	Male_019_h	NAPS
New	Male	m020	21	20	51,2	Male_020_v	NAPS
New	Male	m021	7	25	21,9	Male_021_h	NAPS
Sexual	Male	m022	31	5	86,1	Male_022_v	NAPS
New	Male	m023	5	34	12,8	Male_023_v	NAPS
New	Male	m024	22	21	51,2	Male_024_h	NAPS
New	Male	m025	5	38	11,6	Male_025_v	NAPS
Sexual	EroticMale	m026	29	7	80,6	4460	IAPS
Sexual	EroticMale	m027	23	13	63,9	4470	IAPS
Sexual	EroticMale	m028	27	4	87,1	4490	IAPS
New	AttractiveMan	m029	4	24	14,3	4500	IAPS
New	EroticMale	m030	4	42	8,7	4503	IAPS
New	AttractiveMale	m031	9	23	28,1	4505	IAPS
New	EroticMale	m032	23	14	62,2	4520	IAPS
New	AttractiveMale	m033	5	27	15,6	4525	IAPS
New	EroticMale	m034	20	19	51,3	4530	IAPS
New	EroticMale	m035	10	27	27	4531	IAPS
New	MaleDancer	m036	28	7	20	4534	IAPS
New	Weightlifter	m037	3	32	8,6	4535	IAPS
New	AttractiveMan	m038	4	35	10,3	4537	IAPS
New	EroticMale	m039	13	20	39,4	4538	IAPS
Sexual	EroticMale	m040	30	11	73,2	4550	IAPS
New	EroticMale	m041	21	17	55,3	4559	IAPS
New	EroticMale	m042	21	17	55,3	4561	IAPS
New	AttractiveMan	m043	16	17	48,5	4572	IAPS
New	AttractiveMale	m044	3	29	9,4	4575	IAPS
New	Adult	m045	1	37	2,6	2000	IAPS
New	Man	m046	0	37	0	2002	IAPS
New	AttractiveMan	m047	1	30	3,2	2005	IAPS
Training	Adult	m048	0	33	0	2010	IAPS
Training	Adult	m049	0	38	0	2020	IAPS
New	ManInPool	m050	1	45	2,2	2055,2	IAPS
Training	Man	m051	0	41	0	2101	IAPS
New	NeuMan	m052	0	29	0	2102	IAPS
New	Male	m053	1	34	2,9	2107	IAPS
Training	Man	m054	0	37	0	2190	IAPS
New	Farmer	m055	0	28	0	2191	IAPS
New	Man	m056	2	37	5,1	2211	IAPS
New	NeutMan	m057	3	40	7	2214	IAPS
New	NeutMan	m058	0	38	0	2215	IAPS
Training	Judge	m059	0	35	0	2221	IAPS
Training	SadFace	m060	0	30	0	2230	IAPS
New	Man	m061	7	37	15,9	2357	IAPS
New	Artist	m062	0	32	0	2382	IAPS
New	ManW/Fish	m063	0	37	0	2392	IAPS
Training	Factoryworker	m064	0	26	0	2393	IAPS
Training	Amerindian	m065	0	35	0	2484	IAPS
Training	Man	m066	0	38	0	2485	IAPS
New	Musician	m067	0	36	0	2487	IAPS
Training	Musician	m068	0	29	0	2488	IAPS
Training	Musician	m069	0	31	0	2489	IAPS
Training	NeutralMale	m070	0	35	0	2493	IAPS
New	NeutralMale	m071	0	42	0	2499	IAPS
New	Propeller	m072	1	38	2,6	2575	IAPS
Training	Male	m073	0	37	0	2630	IAPS
New	Cowboy	m074	2	28	6,7	2635	IAPS
New	AttractiveMan	m075	4	33	10,8	4510	IAPS
New	AttractiveMan	m076	2	43	4,4	4532	IAPS
New	AttractiveMan	m077	3	35	7,9	4533	IAPS
New	Weightlifter	m078	2	34	5,6	4535	IAPS
New	AttractiveMan	m079	1	36	2,7	4536	IAPS
New	AttractiveMan	m080	2	33	5,7	4571	IAPS
New	AttractiveMale	m081	4	27	12,9	4573	IAPS
New	AttractiveMan	m082	3	32	8,6	4574	IAPS
Training	Violinist	m083	0	32	0	5410	IAPS
New	Man	m084	1	35	2,8	7493	IAPS
Training	Office	m085	0	29	0	7550	IAPS
Training	Sailing	m086	0	37	0	8080	IAPS
New	Athlete	m087	1	42	2,3	8121	IAPS
Training	PoleVaulter	m088	0	30	0	8130	IAPS
Training	RockClimber	m089	0	38	0	8160	IAPS
Training	CarRacer	m090	0	42	0	8320	IAPS
Training	TennisPlayer	m091	0	41	0	8350	IAPS
Training	Soldier	m092	0	29	0	9160	IAPS
Training	Man	m093	0	31	0	Faces_144_h	NAPS
Training	Boy	m094	0	27	0	Faces_154_h	NAPS
Training	Sad Man	m095	0	33	0	Faces_158_h	NAPS
Training	Man	m096	0	33	0	Faces_167_v	NAPS
Training	Man	m097	0	36	0	Faces_185_v	NAPS
Training	Man	m098	0	33	0	Faces_187_v	NAPS
Training	Man	m099	0	47	0	Faces_189_v	NAPS
Training	Man	m100	0	42	0	Faces_191_v	NAPS
Training	Man	m101	0	31	0	Faces_192_h	NAPS
Training	Man	m102	0	35	0	Faces_196_h	NAPS
Training	Man	m103	0	37	0	Faces_204_v	NAPS
Training	Man Smiling	m104	0	41	0	Faces_211_h	NAPS
New	Man	m105	2	41	4,7	Faces_212_h	NAPS
New	Man	m106	1	36	2,7	Faces_221_v	NAPS
Training	Man Smiling	m107	0	39	0	Faces_226_h	NAPS
New	Man	m108	3	32	8,6	Faces_229_v	NAPS
Training	Man Smiling	m109	0	35	0	Faces_238_h	NAPS
New	Man	m110	1	35	2,8	Faces_241_v	NAPS
Neutral	Man Smiling	m111	0	37	0	Faces_246_v	NAPS
Neutral	Buddhist Monk	m112	0	24	0	Faces_249_v	NAPS
Training	Man	m113	0	40	0	Faces_251_v	NAPS
Training	Men Smiling	m114	0	33	0	Faces_258_h	NAPS
Training	Man	m115	0	37	0	Faces_312_h	NAPS
Neutral	Man Skateboarding	m116	0	37	0	Faces_314_h	NAPS
Neutral	Man Jogging	m117	0	40	0	Faces_316_h	NAPS
Neutral	Man Smiling	m118	0	31	0	Faces_325_v	NAPS
Training	Man Jogging	m119	0	32	0	Faces_326_h	NAPS
Training	Man Exercising	m120	0	35	0	Faces_332_v	NAPS
Neutral	Man Smiling	m121	0	27	0	Faces_337_h	NAPS
New	Man	m122	1	40	2,4	Faces_343_h	NAPS
Neutral	Man Swimming	m123	0	30	0	Faces_348_h	NAPS
